# Supplementary material for: Chronotopic maps in human supplementary motor area
Source: PLoS Biol. 2019 Mar 21;17(3):e3000026. doi: 10.1371/journal.pbio.3000026 (PMC6428248; doi:10.1371/journal.pbio.3000026)
Supplement: S1 Table — Voxels activated at P < 0.05, FWE cluster-level corrected for multiple comparisons across the entire brain volume. FWE, familywise error. (XLSX) [file pbio.3000026.s001.xlsx]

## Sheet: Sheet1
Anatomical Region	DARTEL coordinates (mm)			Cluster size	p(FWEcorr)	T
Left Inferior Parietal Lobule	-40	-40	40	2524	< 0.001	7.93
Left Supplementary Motor Area	-2	9	46	699	< 0.001	7.5
Right Mid-Occipital Gyrus	21	-98	12	152	0.002	6.63
Right Lateral Cerebelum	32	-51	-20	433	< 0.001	6.43
Left Inferior Frontal Gyrus	-50	4	10	736	< 0.001	6.42
Right Cerebellar Vermis	9	-72	-14	305	< 0.001	5.89
Right Lingual Gyrus	18	-45	2	264	< 0.001	5.86
Right Frontal Eye Fields	27	-6	52	122	0.009	5.59
Left Calcarine	-14	-64	15	242	< 0.001	5.42
Right Middle Occipital Gyrus	48	-69	8	125	0.008	5.13
Right Intraparietal Sulcus	44	-36	50	156	0.002	5.1
Left Frontal Eye Fields	-24	-6	46	219	< 0.001	4.98
