# Supplementary material for: Chronotopic maps in human supplementary motor area
Source: PLoS Biol. 2019 Mar 21;17(3):e3000026. doi: 10.1371/journal.pbio.3000026 (PMC6428248; doi:10.1371/journal.pbio.3000026)
Supplement: S1 Data — (XLSX) [file pbio.3000026.s022.xlsx]

## Sheet: Figure 1B
	Acc(%)-Dur(0.2)	Acc(%)-Dur(0.4)	Acc(%)-Dur(0.6)	Acc(%)-Dur(1.0)	Acc(%)-AllDur
Subject 1	93.0556	93.0556	84.7222	87.5	89.5833
Subject 2	79.1667	81.9444	87.5	91.6667	85.0694
Subject 3	76.3889	88.8889	93.0556	90.2778	87.1528
Subject 4	88.8889	91.6667	93.0556	94.4444	92.0139
Subject 5	88.8889	86.1111	93.0556	90.2778	89.5833
Subject 6	79.1667	84.7222	98.6111	88.8889	87.8472
Subject 7	93.0556	84.7222	97.2222	97.2222	93.0556
Subject 8	76.3889	81.9444	83.3333	90.2778	82.9861
Subject 9	83.3333	81.9444	84.7222	81.9444	82.9861
Subject 10	95.8333	95.8333	97.2222	87.5	94.0972
Subject 11	79.1667	83.3333	91.6667	93.0556	86.8056
mean	84.8485	86.7424	91.2879	90.2778	88.2891
std	6.9433	4.67683	5.19981	3.83805	3.00985
SE	2.09348	1.41012	1.5678	1.15722	0.907503

## Sheet: Figure 3A
	wRD(%)-Dur(0.2)	wRD(%)-Dur(0.4)	wRD(%)-Dur(0.6)	wRD(%)-Dur(1.0)
Subject 1	26.04	-	-	10.36
Subject 2	-	67.81	-	-
Subject 3	1.42	34.9	61.48	17.79
Subject 4	18.89	12.51	18.02	8.23
Subject 5	-	8.17	15.43	4.09
Subject 6	-	26.82	69.64	21.49
Subject 7	60.94	23.81	12.34	26.68
Subject 8	38.03	-	7.55	-
Subject 9	27.31	14.18	31.58	29.7
Subject 10	31.08	4.63	21.61	10.65
Subject 11	12.91	21.92	10.65	10.05
median	26.67	21.92	18.02	10.65
Quantile 75%	34.55	28.84	39.06	22.79
Quantile 25%	15.9	11.43	11.92	9.6
median slope	-0.05

## Sheet: Figure 3B
	Dur(0.2)		Dur(0.4)		Dur(0.6)		Dur(1.0)
	y(mm)	z(mm)	y(mm)	z(mm)	y(mm)	z(mm)	y(mm)	z(mm)
Subject 1	4.5	60	16.5	40.5	-	-	3	63
Subject 2	-	-	10.5	51	-	-	7.5	58.5
Subject 3	15	46.5	12	51	3	61.5	7.5	55.5
Subject 4	10.5	52.5	10.5	51	7.5	54	4.5	60
Subject 5	-	-	13.5	48	0	64.5	3	64.5
Subject 6	-	-	1.5	63	7.5	57	-	-
Subject 7	15	48	4.5	55.5	10.5	49.5	-	-
Subject 8	13.5	49.5	4.5	64.5	13.5	48	9	54
Subject 9	9	54	7.5	60	6	57	4.5	61.5
Subject 10	16.5	48	10.5	48	7.5	54	4.5	61.5
Subject 11	15	48	13.5	51	15	51	4.5	58.5

## Sheet: Figure 3C
RD(%)	Pref Dur(s)
4.54545	1
5.55556	0.6
10.5263	0.6
15	1
19.0476	0.6
22.7273	1		RD = Relative Distanse from Posterior-border of SMA
27.2727	1
31.5789	1
36.3636	1
40	1
44.4444	1
47.619	0.6
54.5455	1
57.8947	0.6
61.9048	0.4
66.6667	0.2
71.4286	0.4
75	0.2
78.9474	0.2
83.3333	0.4
86.3636	0.2
90.4762	0.2
95	0.6

## Sheet: Figure 4A
	NSC-Dur(0.2)	NSC-Dur(0.4)	NSC-Dur(0.6)	NSC-Dur(1.0)
Voxels-Dur(0.2)	1	0.823106	0.557418	0.757609
Voxels-Dur(0.4)	0.571738	1	0.644385	0.794928
Voxels-Dur(0.6)	0.399392	0.681593	1	0.632224
Voxels-Dur(1.0)	0.182594	0.64183	0.71631	1
	* NSC=Normalized Signal Change

## Sheet: Figure 4B
NSC-PD	NSC-PD+-1	NSC-PD+-2
21.1756	-14.0113	-4.90447			NSC-PD	NSC-PD+-1	NSC-PD+-2
1.83585	-11.82	3.50781		mean	20.5502	13.9084	11.1629
19.8719	-8.1568	14.5777		SE	2.5233	1.74959	1.61298
-0.662033	-5.76988	6.98203
29.4238	-2.09838	8.52912			* NSC = Normalized Signal Change
28.2475	-1.77775	1.39765			* PD = Preferred Duration
15.6413	-0.953656	2.03945
29.4683	-0.638156	1.30362
8.08679	0.641776	-7.84854
26.2567	3.70436	11.145		* Wilcoxon Rank Sum Test:
26.3725	4.91791	9.8036		p_value(PD vs PD+-1) = 0.0301 *
15.4678	5.56927	20.9099		p_value(PD+-1 vs PD+-2) = 0.1557
22.3886	6.83525	7.39192		p_value(PD vs PD+-1) = 0.0021 **
10.0269	7.76266	2.40159
30.1244	8.11438	13.9815
16.5053	8.48272	11.7073
36.5882	10.6115	0.121566
-13.5141	10.7109	3.01201
52.8099	10.712	10.6379
29.6413	10.777	21.38
-3.78322	11.1826	17.1718
41.7955	11.2925	16.2697
14.8977	11.5498	19.0547
17.5334	12.0378	13.2122
10.5344	12.4786	5.71524
17.1914	13.4278	29.6466
22.1265	13.834	5.11682
35.314	14.843	20.6289
18.0724	15.1353	-12.2611
8.01093	15.2044	27.0275
1.50086	17.0336	0.165937
54.0189	17.2008	28.2673
10.132	17.7307	1.99965
37.4375	18.0576	18.983
28.7164	19.2565	4.83736
	19.4815	-4.31399
	19.6082	27.4701
	20.3709	39.5152
	20.7956	5.2027
	21.5118	27.2877
	22.1412	8.72683
	22.729	9.68293
	23.0524	6.12707
	23.5045	-0.0859571
	23.6995	-0.0605672
	25.6313	33.982
	26.9078	34.0497
	27.3371	1.92448
	35.5062	1.91802
	36.072	2.66721
	39.7735	26.737
	51.236	26.7834
		10.1065

## Sheet: Figure 5B
	Accuracy (Time task)												Accuracy (Orientation task)
	DR 0.2-0.3	DR 0.4-0.6	DR 0.6-0.9	DR 0.8-1.2	DR 1.0-1.5	DR 1.2-1.8	DR 1.4-2.1	DR 1.6-2.4	DR 1.8-2.7	DR 2.0-3.0	Time		DR 0.2-0.3	DR 0.4-0.6	DR 0.6-0.9	DR 0.8-1.2	DR 1.0-1.5	DR 1.2-1.8	DR 1.4-2.1	DR 1.6-2.4	DR 1.8-2.7	DR 2.0-3.0	Orientation
Subject 1	92.8571	68.5714	79.1667	85.7143	100	100	75	92.8571	87.5	100	88.1667		73.2143	100	91.6667	100	100	100	92.8571	100	75	100	93.2738
Subject 2	100	95	90	90	100	95	90	95	85	90	93		67.7778	75	80	80	75	73.8889	65	90	90	68.3333	76.5
Subject 3	83.3333	60	70	75	50	75	75	80	75	78.8889	72.2222		78.8889	80	75	55	75	85	90	60	60	88.8889	74.7778
Subject 4	79.4444	82.5	88.75	72.7778	100	80	83.3333	82.5	90	88.75	84.8056		77.7778	72.2222	62.2222	77.7778	50	80	80	58.3333	57.7778	89.4444	70.5556
Subject 5	95	80	90	100	80	75	90	85	90	100	88.5		90	95	95	95	95	100	95	95	100	95	95.5
Subject 6	63.3333	37.5	75	83.3333	83.3333	75	75	90	87.5	100	77		55	66.6667	80	37.5	100	87.5	100	100	92.8571	87.5	80.7024
Subject 7	43.3333	80	78.5714	91.6667	87.5	58.3333	76.1905	91.6667	71.4286	66.6667	74.5357		64.2857	70	87.5	87.5	92.8571	91.6667	91.6667	90	83.3333	92.8571	85.1667
Subject 8	65	91.6667	81.25	67.8571	79.1667	90	100	77.0833	80.3571	100	83.2381		66.6667	91.6667	44.0476	41.6667	73.2143	63.3333	67.5	57.5	62.5	46.6667	61.4762
Subject 9	67.2222	70	65	85	90	85	75	95	80	84.4444	79.6667		83.8889	88.75	75	90	80	85	80	100	85	94.4444	86.2083
Subject 10	72.7778	65	75	65	65	85	80	85	75	63.3333	73.1111		73.3333	85	70	70	60	85	62.2222	75	55	57.7778	69.3333
mean	76.2302	73.0238	79.2738	81.6349	83.5	81.8333	81.9524	87.4107	82.1786	87.2083	81.4246		73.0833	82.4306	76.0437	73.4444	80.1071	85.1389	82.4246	82.5833	76.1468	82.0913	79.3494
std	16.4993	15.9454	8.0659	10.6196	15.3966	11.3395	8.2916	6.05795	6.43145	13.1663	4.43261		9.65652	10.8022	14.2108	20.8737	16.0818	10.5755	12.9032	17.2016	15.5017	17.0901	4.29904
SE	5.21753	5.04237	2.55066	3.35821	4.86884	3.58585	2.62203	1.91569	2.0338	4.16354	1.40171		3.05366	3.41595	4.49384	6.60086	5.08551	3.34425	4.08035	5.43963	4.90207	5.40437	1.35947
			* DR = Duration Range

## Sheet: Figure 7A
SMA-L : Time task			SMA-R : Time task
RD(%)	Pref Dur(s)		RD(%)	Pref Dur(s)
3.57143	0.8		3.7037	0.9		RD = Relative Distanse from Posterior-border
7.14286	2.7		7.40741	1.8
10.7143	2.1		11.1111	2.1
14.2857	2.1		14.8148	2.4
17.8571	2		18.5185	3
21.4286	1.8		22.2222	2.4
25	1.6		25.9259	2.4
28.5714	1.6		29.6296	2.1
32.1429	0.9		36	2.4
35.7143	1.2		40	1.2
39.2857	0.9		44	0.8
42.8571	1		48	0.6
46.4286	0.9		51.8519	0.4
51.8519	1		55.5556	0.6
55.5556	0.4		59.2593	0.8
59.2593	0.6		62.963	0.6
62.963	0.3		68	0.6
66.6667	0.4		72	0.3
70.3704	0.4		76	0.2
74.0741	0.4		80	0.2
77.7778	0.6		84	0.2
81.4815	0.4		88	0.4
85.1852	2.4		91.6667	0.2
88.8889	2.1		92.8571	0.3
92.5926	0.3

## Sheet: Figure 7B
SMA-L : Time task
	Dur(0.2)		Dur(0.3)		Dur(0.4)		Dur(0.6)		Dur(0.8)		Dur(0.9)		Dur(1.0)		Dur(1.2)		Dur(1.4)		Dur(1.5)		Dur(1.6)		Dur(1.8)		Dur(2.0)		Dur(2.1)		Dur(2.4)		Dur(2.7)		Dur(3.0)
	y(mm)	z(mm)	y(mm)	z(mm)	y(mm)	z(mm)	y(mm)	z(mm)	y(mm)	z(mm)	y(mm)	z(mm)	y(mm)	z(mm)	y(mm)	z(mm)	y(mm)	z(mm)	y(mm)	z(mm)	y(mm)	z(mm)	y(mm)	z(mm)	y(mm)	z(mm)	y(mm)	z(mm)	y(mm)	z(mm)	y(mm)	z(mm)	y(mm)	z(mm)
Subject 1	51	34.25	60	46.25	61	51.25	59	48.25	65	53.25	54	42.25	61	47.25	58	46.25	62	49.25	61	50.25	61	49.25	59	50.25	60	50.25	55	44.25	54	50.25	61	58.25	61	52.25
Subject 2	54	37.25	61	51.25	54	41.25	52	38.25	59	48.25	59	52.25	59	49.25	57	44.25	54	39.25	59	49.25	57	47.25	61	51.25	59	48.25	63	51.25	63	55.25	64	57.25	60	47.25
Subject 3	53	43.25	59	52.25	58	48.25	58	44.25	57	44.25	59	47.25	59	50.25	56	50.25	61	48.25	61	56.25	60	55.25	65	55.25	64	56.25	65	58.25	63	59.25	52	40.25	50	33.25
Subject 4	51	39.25	55	43.25	53	43.25	52	41.25	56	43.25	59	45.25	59	43.25	60	45.25	60	51.25	59	48.25	62	50.25	63	52.25	59	46.25	50	39.25	54	47.25	51	37.25	64	54.25
Subject 5	65	50.25	60	45.25	60	45.25	59	45.25	60	49.25	63	52.25	60	50.25	58	49.25	59	47.25	59	48.25	56	44.25	54	39.25	57	51.25	58	54.25	56	46.25	52	43.25	60	51.25
Subject 6	58	44.25	60	51.25	59	47.25	61	54.25	61	50.25	57	47.25	62	52.25	62	52.25	63	51.25	59	52.25	58	52.25	60	54.25	56	47.25	52	39.25	52	41.25	58	50.25	62	50.25
Subject 7	57	48.25	60	51.25	60	51.25	63	51.25	61	51.25	55	50.25	57	45.25	57	46.25	56	50.25	58	47.25	59	48.25	57	45.25	58	47.25	66	57.25	66	56.25	53	41.25	59	42.25
Subject 8	62	50.25	58	47.25	61	54.25	60	45.25	54	38.25	54	36.25	57	44.25	59	52.25	65	52.25	58	48.25	63	53.25	64	54.25	57	51.25	58	52.25	52	45.25	55	48.25	49	39.25
Subject 9	53	35.25	57	45.25	54	40.25	60	46.25	60	45.25	59	48.25	60	47.25	58	52.25	60	44.25	58	45.25	57	46.25	64	59.25	63	60.25	59	46.25	54	44.25	59	49.25	60	51.25
Subject 10	56	49.25	56	48.25	54	47.25	56	40.25	57	43.25	60	49.25	61	51.25	60	51.25	50	38.25	61	58.25	57	49.25	64	49.25	57	47.25	60	47.25	49	34.25	62	49.25	65	55.25
SMA-R : Time task
	Dur(0.2)		Dur(0.3)		Dur(0.4)		Dur(0.6)		Dur(0.8)		Dur(0.9)		Dur(1.0)		Dur(1.2)		Dur(1.4)		Dur(1.5)		Dur(1.6)		Dur(1.8)		Dur(2.0)		Dur(2.1)		Dur(2.4)		Dur(2.7)		Dur(3.0)
	y(mm)	z(mm)	y(mm)	z(mm)	y(mm)	z(mm)	y(mm)	z(mm)	y(mm)	z(mm)	y(mm)	z(mm)	y(mm)	z(mm)	y(mm)	z(mm)	y(mm)	z(mm)	y(mm)	z(mm)	y(mm)	z(mm)	y(mm)	z(mm)	y(mm)	z(mm)	y(mm)	z(mm)	y(mm)	z(mm)	y(mm)	z(mm)	y(mm)	z(mm)
Subject 1	53	38.25	55	44.25	57	49.25	58	47.25	56	44.25	55	47.25	53	46.25	53	46.25	57	51.25	61	50.25	61	48.25	59	48.25	64	54.25	60	52.25	63	55.25	63	55.25	63	55.25
Subject 2	53	38.25	54	42.25	56	44.25	54	40.25	58	40.25	57	41.25	54	39.25	57	41.25	61	51.25	58	45.25	60	53.25	64	54.25	59	50.25	60	53.25	60	48.25	60	47.25	63	51.25
Subject 3	52	40.25	56	45.25	57	44.25	55	38.25	59	45.25	58	42.25	57	51.25	55	47.25	56	49.25	60	54.25	59	52.25	54	42.25	63	57.25	65	52.25	63	57.25	52	36.25	67	56.25
Subject 4	51	41.25	57	40.25	57	45.25	57	42.25	56	41.25	58	42.25	55	40.25	56	43.25	57	48.25	57	48.25	57	51.25	57	50.25	54	41.25	53	44.25	55	39.25	49	32.25	63	54.25
Subject 5	59	49.25	59	48.25	56	41.25	53	40.25	60	44.25	62	49.25	58	50.25	58	47.25	52	45.25	59	52.25	59	54.25	49	37.25	56	52.25	60	54.25	62	59.25	68	56.25	63	55.25
Subject 6	56	42.25	57	46.25	55	42.25	51	38.25	56	47.25	54	47.25	58	45.25	53	45.25	63	57.25	64	57.25	62	54.25	58	55.25	52	44.25	57	49.25	55	45.25	61	49.25	60	49.25
Subject 7	55	43.25	57	46.25	59	47.25	57	44.25	59	46.25	56	41.25	58	47.25	62	61.25	51	45.25	52	48.25	59	53.25	52	42.25	57	51.25	63	62.25	61	59.25	64	62.25	65	62.25
Subject 8	63	54.25	54	45.25	52	43.25	57	44.25	56	44.25	55	39.25	55	39.25	60	45.25	51	41.25	53	42.25	56	47.25	63	59.25	52	44.25	54	44.25	50	41.25	52	48.25	59	51.25
Subject 9	53	36.25	52	37.25	56	43.25	54	39.25	55	40.25	55	42.25	56	42.25	59	44.25	57	48.25	56	46.25	52	40.25	67	57.25	63	60.25	58	51.25	59	52.25	60	50.25	65	54.25
Subject 10	51	38.25	55	43.25	56	44.25	52	34.25	56	46.25	61	45.25	59	50.25	59	48.25	61	50.25	62	52.25	62	52.25	61	54.25	66	50.25	64	53.25	63	55.25	65	54.25	66	52.25

## Sheet: Figure 7C
SMA-L : Time task
	wRD(%)-Dur(0.2)	wRD(%)-Dur(0.3)	wRD(%)-Dur(0.4)	wRD(%)-Dur(0.6)	wRD(%)-Dur(0.8)	wRD(%)-Dur(0.9)	wRD(%)-Dur(1.0)	wRD(%)-Dur(1.2)	wRD(%)-Dur(1.4)	wRD(%)-Dur(1.5)	wRD(%)-Dur(1.6)	wRD(%)-Dur(1.8)	wRD(%)-Dur(2.0)	wRD(%)-Dur(2.1)	wRD(%)-Dur(2.4)	wRD(%)-Dur(2.7)	wRD(%)-Dur(3.0)
Subject 1	27.5622	15.1665	8.99362	6.5308	13.6955	21.5224	6.65249	5.20798	4.21532	3.53372	3.25562	6.79514	13.7921	30.6899	7.13797	8.76155	19.3221
Subject 2	20.2848	5.06099	7.98232	13.2648	9.21554	10.8891	9.42332	13.7801	5.88035	2.81027	7.60286	2.79279	1.76269	14.5777	2.35447	16.3939	8.05605
Subject 3	14.5624	2.41708	3.15542	9.6678	12.0715	6.26508	8.46697	6.2347	4.99516	2.27198	6.86663	4.06304	2.85885	2.80475	7.73	39.2635	42.1532
Subject 4	43.0085	3.2672	5.1531	45.5398	16.5243	4.51557	8.96209	3.93907	2.55781	3.97896	2.55629	2.38562	3.83676	2.1238	1.88258	7.49256	4.19973
Subject 5	8.42561	2.40262	18.7635	3.90556	4.87228	3.87156	2.68045	4.89761	3.07256	3.20258	5.33813	18.0068	9.67635	36.3826	68.5208	15.2963	20.5482
Subject 6	24.7983	5.045	4.86017	7.38394	6.98146	2.44268	3.06835	11.4466	5.88524	9.74643	46.1566	13.8209	4.26023	3.81534	14.9931	2.06199	7.25501
Subject 7	7.84214	1.76973	10.528	13.076	25.0009	13.306	11.7384	15.8238	9.58174	24.3603	10.0764	50.3451	12.2111	35.6268	43.2212	24.7514	89.3711
Subject 8	6.12734	2.90736	15.2697	4.89629	7.5559	3.07379	2.03677	4.57025	1.78951	2.92401	17.4745	3.12861	9.91727	8.3734	9.89966	45.5846	34.7025
Subject 9	32.1668	11.9583	14.7805	19.2188	8.96566	6.76945	4.60046	10.4631	3.11707	3.40194	2.90186	4.52242	21.664	6.51957	27.6802	5.42746	7.97646
Subject 10	20.3407	2.5758	25.5557	15.3638	6.74312	7.17238	10.7044	20.1019	15.8719	5.63656	6.70631	15.6485	14.4426	18.5706	42.204	11.8195	-
median	20.3128	3.08728	9.76082	11.3719	9.0906	6.51726	7.55973	8.34889	4.60524	3.46783	6.78647	5.65878	9.79681	11.4755	12.4464	13.5579	19.3221
Quantile 75%	27.5622	5.06099	15.2697	15.3638	13.6955	10.8891	9.42332	13.7801	5.88524	5.63656	10.0764	15.6485	13.7921	30.6899	42.204	24.7514	36.5651
Quantile 25%	8.42561	2.41708	5.1531	6.5308	6.98146	3.87156	3.06835	4.89761	3.07256	2.92401	3.25562	3.12861	3.83676	3.81534	7.13797	7.49256	7.7961
median slope <=1.0 s	-0.01
median slope > 1.0 s	0.01
SMA-R : Time task
	wRD(%)-Dur(0.2)	wRD(%)-Dur(0.3)	wRD(%)-Dur(0.4)	wRD(%)-Dur(0.6)	wRD(%)-Dur(0.8)	wRD(%)-Dur(0.9)	wRD(%)-Dur(1.0)	wRD(%)-Dur(1.2)	wRD(%)-Dur(1.4)	wRD(%)-Dur(1.5)	wRD(%)-Dur(1.6)	wRD(%)-Dur(1.8)	wRD(%)-Dur(2.0)	wRD(%)-Dur(2.1)	wRD(%)-Dur(2.4)	wRD(%)-Dur(2.7)	wRD(%)-Dur(3.0)
Subject 1	42.4158	13.938	38.9036	29.4978	7.67836	9.09369	14.4386	8.47684	13.7202	9.48029	10.4629	15.1173	33.9802	8.66296	11.0972	8.00905	5.80086
Subject 2	55.7291	13.0059	18.3785	13.0719	14.618	17.5421	7.28533	4.89032	13.4801	12.1303	7.97654	13.2344	16.3071	5.29862	4.09147	16.3484	16.9071
Subject 3	16.7885	8.33255	8.91799	16.2191	11.9046	8.28365	10.2813	8.76094	3.86014	2.66259	3.41779	4.90805	2.31243	1.2049	2.52287	3.13413	5.05867
Subject 4	19.8503	8.06171	14.8231	52.1525	13.732	6.62513	7.90137	4.9125	2.24755	2.85426	2.31451	2.29165	3.28357	2.48222	2.2406	11.9716	12.1608
Subject 5	18.4458	9.05588	24.4956	22.6445	4.56456	6.53632	6.47399	3.8431	3.55775	22.3712	4.3337	4.64959	6.56411	14.7363	30.3427	5.1629	0
Subject 6	54.8576	40.371	48.7755	9.44602	7.30609	11.3877	3.91248	10.8219	8.45933	9.23344	7.97682	7.87025	5.9893	4.66661	9.39063	2.6242	43.5711
Subject 7	26.0631	7.36169	11.0314	45.0419	18.2031	9.22006	20.554	36.8016	24.8384	6.89708	7.70821	5.59258	4.60533	22.2032	2.56533	4.91182	-
Subject 8	8.46961	2.30552	12.6127	9.92439	13.2516	31.0971	6.39882	4.3494	6.96109	2.86625	11.4494	8.50784	4.84728	20.0866	11.3112	4.64897	9.21304
Subject 9	33.2628	8.02392	12.4796	18.1981	11.6648	4.31701	8.5232	7.79414	4.43847	5.53974	2.14012	1.31506	1.636	4.50518	7.89358	9.22526	5.32095
Subject 10	42.8988	3.16923	14.1013	32.7812	13.9909	7.65663	12.5815	2.60536	2.73803	2.22086	7.54975	3.84997	1.67682	2.49973	4.66185	7.94091	10.2296
median	29.6629	8.19713	14.4622	20.4213	12.5781	8.68867	8.21228	6.35332	5.69978	6.21841	7.62898	5.25031	4.7263	4.98261	6.27772	6.5519	9.72129
Quantile 75%	42.8988	13.0059	24.4956	32.7812	13.9909	11.3877	12.5815	8.76094	13.4801	9.48029	7.97682	8.50784	6.56411	14.7363	11.0972	9.22526	14.534
Quantile 25%	18.4458	7.36169	12.4796	13.0719	7.67836	6.62513	6.47399	4.3494	3.55775	2.85426	3.41779	3.84997	2.31243	2.49973	2.56533	4.64897	5.56091
median slope <=1.0 s	-0.02
median slope > 1.0 s	0

[truncated: 5 more sheets: Figure 8A, Figure 8B, Figure 8C, Figure 9, Figure 11B]
