# Supplementary material for: Chronotopic maps in human supplementary motor area
Source: PLoS Biol. 2019 Mar 21;17(3):e3000026. doi: 10.1371/journal.pbio.3000026 (PMC6428248; doi:10.1371/journal.pbio.3000026)
Supplement: S3 Data — (XLSX) [file pbio.3000026.s024.xlsx]

## Sheet: S3 Figure
SMA (L)			IPS (L)
	wRD slopes			wRD slopes
Subject 1	-0.0522518		Subject 1	-0.102052
Subject 2	-		Subject 2	0.0825507
Subject 3	0.0756885		Subject 3	-0.102877
Subject 4	-0.0264851		Subject 4	0.123087
Subject 5	-0.0204092		Subject 5	-0.112663
Subject 6	-0.0266412		Subject 6	0.000204447
Subject 7	-0.114255		Subject 7	0.0392875
Subject 8	-0.152398		Subject 8	0.0459727
Subject 9	0.0245727		Subject 9	0.132332
Subject 10	-0.0443011		Subject 10	-6.05743e-05
Subject 11	-0.0198333		Subject 11	-0.0573708
Mean	-0.0356313		Mean	0.00440101
p-Wilcoxon	0.0171871		p-Wilcoxon	0.737357

## Sheet: S5A Figure
	wRD(%)-Dur(0.2)	wRD(%)-Dur(0.4)	wRD(%)-Dur(0.6)	wRD(%)-Dur(1.0)
Subject 1	0.417617	0.21254	0.0617608	0.127705
Subject 2	0.0897318	0.131413	0.167581	0.352845
Subject 3	0.38414	0.154527	0.121083	0.0523635
Subject 4	0.164802	0.123835	0.0962798	0.584277
Subject 5	0.690293	0.246025	0.293424	0.29895
Subject 6	0.13387	0.124106	0.0772972	0.150154
Subject 7	0.137393	0	0.188438	0.262138
Subject 8	0.0858688	0.0981668	0.0734594	0.247347
Subject 9	0.0304136	0.148748	0.224825	0.446162
Subject 10	0.133991	0.153543	0.278078	0.0922776
Subject 11	0.301	0	0.407416	0.0735986
median	0.137393	0.148748	0.167581	0.247347
Quantile 75%	0.363355	0.16903	0.264765	0.339371
Quantile 25%	0.100766	0.124038	0.0820428	0.101134

## Sheet: S5B Figure
	Dur(0.2)		Dur(0.4)		Dur(0.6)		Dur(1.0)
	y(mm)	z(mm)	y(mm)	z(mm)	y(mm)	z(mm)	y(mm)	z(mm)
Subject 1	-37.5	-40.5	-37.5	-42	-39	-37.5	-31.5	-49.5
Subject 2	-37.5	-46.5	-42	-40.5	-42	-45	-37.5	-46.5
Subject 3	-36	-46.5	-40.5	-42	-39	-40.5	-33	-43.5
Subject 4	-33	-42	-33	-37.5	-31.5	-40.5	-40.5	-45
Subject 5	-33	-54	-36	-45	-31.5	-39	-31.5	-52.5
Subject 6	-34.5	-46.5	-45	-40.5	-33	-43.5	-37.5	-42
Subject 7	-34.5	-42	-28.5	-48	-31.5	-43.5	-36	-45
Subject 8	-37.5	-42	-31.5	-43.5	-28.5	-51	-39	-39
Subject 9	-31.5	-48	-34.5	-42	-30	-46.5	-33	-45
Subject 10	-34.5	-45	-37.5	-49.5	-31.5	-42	-36	-42
Subject 11	-36	-52.5	13.5	51	15	-45	-31.5	-51

## Sheet: S6 Figure
PRESENTED DURATION 0.2 s
	NSC(%)-DurVoxels(0.2) -red line (8 Trs)									NSC(%)-DurVoxels(1.0) -green line (8 Trs)
	1 TR	2 TR	3 TR	4 TR	5 TR	6 TR	7 TR	8 TR		1 TR	2 TR	3 TR	4 TR	5 TR	6 TR	7 TR	8 TR
Subject 1	-22.9784	-22.1549	28.9408	70.0045	42.8694	50.0411	33.2443	10.9167		-67.3387	-54.1447	-16.356	48.6813	105.931	78.3191	60.4771	18.7352
Subject 2	NaN	NaN	NaN	NaN	NaN	NaN	NaN	NaN		NaN	NaN	NaN	NaN	NaN	NaN	NaN	NaN
Subject 3	-8.54528	-3.12191	-5.25338	-4.47222	8.35455	21.6551	0.0654163	-6.60157		-43.7709	-19.0391	14.0853	36.923	49.7431	49.5931	24.1016	6.93096
Subject 4	-18.8853	0.577463	32.0393	39.0201	44.2648	29.7199	20.5895	10.8378		-20.9455	-4.73692	16.11	31.0847	40.2992	12.4541	7.84598	3.66747
Subject 5	NaN	NaN	NaN	NaN	NaN	NaN	NaN	NaN		-6.93228	-4.98349	-0.664895	-2.71446	-6.18367	-10.6168	-13.9617	-11.2859
Subject 6	-26.3793	-28.8511	-1.30648	48.1158	41.4451	42.9469	2.71327	-35.4304		-14.8129	-15.8088	-11.6305	11.0336	28.7574	29.5826	11.8119	-3.51979
Subject 7	-26.317	8.15676	34.5289	20.9315	30.0878	30.5968	15.1175	-7.92697		-20.9643	4.52867	11.911	20.1205	11.9731	13.2371	-1.76733	-14.9
Subject 8	19.2663	28.2661	30.875	27.9113	26.0523	35.9575	32.9444	27.9213		NaN	NaN	NaN	NaN	NaN	NaN	NaN	NaN
Subject 9	-9.313	-9.12132	-0.00441475	1.69	4.82446	1.13698	-7.08784	-20.8014		-33.5982	-44.8136	-15.0682	-24.5568	-3.00488	15.057	-2.5968	-31.4279
Subject 10	-26.8597	-3.65875	28.1474	34.1069	6.36216	-10.2366	-18.1589	-21.3386		-12.6056	-23.1373	8.61985	18.0738	-5.20658	-21.5734	-28.8351	-26.3085
Subject 11	-11.3445	-7.92805	7.71882	-5.34455	24.4554	-4.48351	23.839	-19.1218		-7.22619	3.15059	-0.209398	-5.03216	7.81934	5.67576	1.00308	-0.136812
mean	-14.5951	-4.20397	17.2984	25.7737	25.4129	21.926	11.4741	-6.83833		-25.355	-17.665	0.75524	14.8459	25.5698	19.0809	6.4532	-6.47169
SE	4.63086	5.21062	5.20877	8.0059	4.99152	6.78533	5.68053	6.29597		6.23628	6.43764	4.00508	7.20492	11.4079	9.5317	7.93641	5.06402
PRESENTED DURATION 1.0 s
	NSC(%)-DurVoxels(0.2) -red line (8 Trs)									NSC(%)-DurVoxels (1.0) -green line (8 Trs)
	1 TR	2 TR	3 TR	4 TR	5 TR	6 TR	7 TR	8 TR		1 TR	2 TR	3 TR	4 TR	5 TR	6 TR	7 TR	8 TR
Subject 1	-26.8209	-9.43716	38.0121	35.4352	28.065	12.9079	3.27219	-24.2814		-20.3215	0.937784	55.3746	84.96	96.7518	52.1894	30.3979	11.2448
Subject 2	NaN	NaN	NaN	NaN	NaN	NaN	NaN	NaN		NaN	NaN	NaN	NaN	NaN	NaN	NaN	NaN
Subject 3	-14.2977	-13.3988	-0.934419	0.0781835	5.38067	11.9376	6.52403	-6.33035		-4.50437	3.82373	41.5637	43.1846	61.9003	45.5881	9.05642	-18.1624
Subject 4	-11.7419	-5.59669	12.5407	28.9435	19.1452	20.2338	12.0098	3.80487		7.82039	16.2833	27.14	38.478	15.4966	17.3737	7.3716	-3.57456
Subject 5	NaN	NaN	NaN	NaN	NaN	NaN	NaN	NaN		0.818571	15.0544	5.32091	12.6543	7.81561	7.05341	-10.8286	-13.5566
Subject 6	-39.6382	-69.169	-6.1854	39.5455	71.7283	73.4328	74.5458	-33.638		-40.7612	-38.6657	-4.83586	32.1839	57.3992	53.9304	46.2197	22.9777
Subject 7	-35.7337	-10.5224	32.8904	34.7868	29.3568	12.4798	-3.75688	-6.81568		-4.60811	20.0394	54.3599	53.3361	42.9596	9.45479	3.94227	-8.75091
Subject 8	-34.251	-30.6031	-20.4272	-11.6972	-17.3575	-10.7582	-11.2839	-18.2818		NaN	NaN	NaN	NaN	NaN	NaN	NaN	NaN
Subject 9	-22.8389	-15.8577	3.26164	14.2591	24.3806	23.7851	29.2825	27.0109		6.00554	-0.838352	21.8412	6.27932	13.1748	36.5891	38.8955	28.7027
Subject 10	-25.253	-2.65511	9.25706	51.5217	54.0734	37.5471	30.7514	-1.84018		4.9404	15.1036	23.8024	43.4071	44.2072	21.2243	12.3791	-5.02093
Subject 11	-2.36901	-5.73246	15.7704	15.1466	10.769	11.4037	4.10844	18.396		8.70974	33.5335	41.9284	32.4339	18.4996	15.1908	19.1863	23.3527
mean	-23.6605	-18.108	9.35391	23.1133	25.0602	21.4411	16.1615	-4.66397		-4.65562	7.25239	29.6106	38.5463	39.8005	28.7327	17.4022	4.13471
SE	3.86413	6.54688	5.7713	6.36677	8.22027	7.32868	8.13866	6.11813		5.1148	6.36719	6.52409	7.20726	9.19429	5.81757	5.70697	5.5533
		*NSC=Normalized Signal Change

## Sheet: S7A Figure
	NSC-Dur(0.2)	NSC-Dur(0.4)	NSC-Dur(0.6)	NSC-Dur(1.0)
Voxels-Dur(0.2)	1	0.364368	0.415384	0.766121
Voxels-Dur(0.4)	-0.178151	1	-0.0810285	0.537997
Voxels-Dur(0.6)	-0.259043	0.591613	1	1.14634
Voxels-Dur(1.0)	0.0167282	0.288124	0.383115	1
	* NSC=Normalized Signal Change

## Sheet: S7B Figure
NSC-PD	NSC-PD+-1	NSC-PD+-2
12.2008	-29.2883	14.6024			NSC-PD	NSC-PD+-1	NSC-PD+-2
6.27275	-24.8015	6.98103		mean	12.786	4.0361	3.9418
7.1084	-20.8909	-15.2446		SE	1.9556	1.8505	1.5285
13.7372	-20.4242	-5.64137
24.801	-15.291	-6.4151			* NSC = Normalized Signal Change
18.1472	-15.0943	-5.65222			* PD = Preferred Duration
10.1668	-13.2952	-6.02842
14.4516	-11.1437	-0.0102616
-5.09288	-11.0714	11.3834
23.6273	-10.1927	16.8961		* Wilcoxon Rank Sum Test:
8.77695	-9.58093	-15.8601		p_value(PD vs PD+-1) =9.0011e-04 **
36.795	-9.51888	-1.06991		p_value(PD vs PD+-2) = 5.9694e-04 **
8.4127	-9.14681	1.62784		p_value(PD+-1 vs PD+-2) = 0.7720
8.74907	-6.52363	4.49513
19.5943	-5.6711	7.4191
-0.477373	-5.55177	4.50881
12.7446	-4.56796	-9.2919
12.5402	-2.97958	-17.514
20.5392	-2.58844	-5.40993
4.66204	-2.09074	2.05652
8.81842	-1.19354	-1.48153
46.1372	-1.1189	-1.90706
-15.4996	-0.384196	30.6099
0.89872	-0.162167	-3.97559
14.7244	0.0187898	7.62289
30.0729	0.0445808	10.2138
7.11319	0.189876	23.1102
22.3726	0.416926	7.66527
-8.77688	0.704202	-14.9578
4.75924	1.21242	-0.677645
-10.475	1.2431	5.69454
4.01978	1.29916	3.44504
28.351	2.68685	-14.6192
27.1822	2.83513	9.26187
26.2714	3.11573	-17.518
21.6977	3.50972	12.0177
20.1444	4.05964	20.9395
15.0024	4.86592	12.0537
28.6078	5.00044	10.0304
14.8945	5.55475	27.0709
-2.00334	7.68727	1.16625
13.5702	7.87155	1.84883
-5.84314	8.89479	-26.1674
	9.6276	5.03955
	9.85492	22.5065
	10.6018	24.6494
	11.2695	6.23527
	12.7947	10.2833
	12.8034	9.62681
	12.8947	21.0455
	14.0281	10.9507
	14.779	11.1378
	15.6012	14.1505
	16.0382	12.4065
	17.3313	7.51668
	18.0659	0.260225
	18.9447	34.8281
	19.3311	-13.3053
	26.5576	3.27293
	30.7351	10.7378
	33.7256	-0.751898
	34.3835	-9.35186
	39.5625	-1.14889
	44.7034	3.35586
		-4.37549

## Sheet: S12 Figure
SMA (L) – TIME				SMA (R) – TIME
	wRD slopes <=1.0 s	wRD slopes <1.0 s			wRD slopes <=1.0 s	wRD slopes <1.0 s
Subject 1	-0.0161841	0.0161316		Subject 1	-0.0445876	-0.00257664
Subject 2	-0.00703391	0.00240568		Subject 2	-0.050007	0.00503478
Subject 3	-0.000597893	0.0349724		Subject 3	-0.00594033	-0.00292942
Subject 4	-0.0315254	0.00160975		Subject 4	-0.0142183	0.00798366
Subject 5	-0.0100674	0.0386555		Subject 5	-0.0217448	0.0120991
Subject 6	-0.0243832	-0.0105963		Subject 6	-0.0900969	0.0147195
Subject 7	0.0175836	0.0546021		Subject 7	-0.00201382	-0.0278115
Subject 8	-0.00701882	0.035886		Subject 8	0.0185749	0.0055796
Subject 9	-0.0353184	0.00867753		Subject 9	-0.0294455	0.00184449
Subject 10	-0.0137601	0.0132452		Subject 10	-0.029317	0.00605573
Mean	-0.0128	0.0196		Mean	-0.0269	0.002
p -Wilcoxon	0.00142091	0.00142091		p -Wilcoxon	0.00142091	0.115258
SMA (L) – ORIENTATION				SMA (R) – ORIENTATION
	wRD slopes <=1.0 s	wRD slopes <1.0 s			wRD slopes <=1.0 s	wRD slopes <1.0 s
Subject 1	-0.0148714	0.0485591		Subject 1	-0.0258325	0.010978
Subject 2	-0.0217657	0.00353214		Subject 2	-0.0380101	-0.00265135
Subject 3	-0.0206648	0.00426248		Subject 3	-0.0292585	-0.00604318
Subject 4	-0.0103258	0.00281812		Subject 4	-0.0368773	-0.00928803
Subject 5	-0.0503014	0.00327139		Subject 5	-0.0282616	-0.00810084
Subject 6	-0.0052876	0.0145446		Subject 6	-0.0874319	3.00241e-05
Subject 7	0.000708187	0.0481175		Subject 7	-0.0426904	0.0160411
Subject 8	-0.00630241	0.0318285		Subject 8	0.00290086	0.0508767
Subject 9	-0.0262176	0.0126319		Subject 9	-0.0171536	0.00212734
Subject 10	0.00559733	-0.00266539		Subject 10	-0.039398	5.78782e-05
Mean SLOPE	-0.0149	0.0167		Mean SLOPE	-0.0342	0.0054
p -Wilcoxon	0.0171871	0.00142091		p -Wilcoxon	0.00142091	0.442901

## Sheet: S14 Figure
SMA (L) TIME
	NSC(%)-Dur(0.2) -red line (22 Trs)
	1 TR	2 TR	3 TR	4 TR	5 TR	6 TR	7 TR	8 TR	9 TR	10 TR	11 TR	12 TR	13 TR	14 TR	15 TR	16 TR	17 TR	18 TR	19 TR	20 TR	21 TR	22 TR
Subject 1	6.30681	19.1666	38.8021	2.31323	11.0471	13.6252	-5.52301	0.861821	-24.8072	-8.5228	-13.7896	-10.7337	-9.01638	-18.7266	16.7273	7.29509	-9.38733	-14.7438	0.893945	8.43442	-15.8734	-8.06291
Subject 2	2.34445	-14.6463	6.3863	29.0483	25.0622	-9.72752	-20.52	19.7983	-23.7522	-23.6169	-36.7499	-17.1221	-19.8184	-21.745	-34.4173	-9.21287	-0.369246	-4.61185	-9.36576	14.7432	1.89676	-0.256935
Subject 3	6.90302	-13.0194	15.1292	29.3729	36.3704	20.5996	4.61841	3.29256	-13.5952	-4.5838	-17.72	-11.7364	-12.2784	-21.9655	-30.9008	-14.3135	-11.1779	-21.6623	-11.1642	11.2219	11.7351	5.26017
Subject 4	20.0087	22.1713	40.2413	48.1177	23.4809	19.8513	7.24992	12.9885	10.0043	-6.02485	-17.3908	-7.51816	-4.6986	-13.0826	-32.0416	-20.4823	-0.109445	-6.70781	-9.73954	-0.426863	10.9105	11.1944
Subject 5	-3.11971	4.01053	17.2744	21.0758	13.5417	9.15689	2.64957	-5.66572	-4.82773	-2.26909	0.168082	-1.04802	-6.88165	-0.190218	-1.11865	-6.13107	-5.97805	1.77941	-1.81719	6.52798	-2.14516	3.95675
Subject 6	-1.75837	26.3154	38.5187	23.0327	15.482	-13.2847	15.0646	24.8904	-10.4364	-9.04757	-1.82947	-14.6911	-7.19463	-8.33086	-20.6055	-27.3417	-17.3148	-12.9131	-23.0893	-24.7733	-7.57223	-9.75128
Subject 7	24.4151	33.5262	31.0181	18.062	14.0287	3.14365	-3.35209	-11.3661	-30.8113	-19.5708	-19.4429	-39.1594	-11.8873	-13.1982	-9.18438	16.8495	7.06524	13.6567	17.9841	6.50781	-10.1939	16.9762
Subject 8	40.9176	15.7979	25.0126	21.077	14.2836	5.63686	8.06658	-12.5064	-25.3816	-25.7529	-29.858	-46.3682	-36.3161	-29.0498	-33.5397	-4.11598	-37.0399	-14.2266	11.24	22.5013	5.48662	14.373
Subject 9	-2.57014	-4.39968	11.9084	31.7012	5.05383	-9.41547	-26.4093	-18.279	-33.1005	-13.8693	-18.4496	-19.8081	-9.43808	-3.12513	-17.8964	-1.62527	-19.7394	-23.1566	7.50162	27.8855	16.6341	-4.93269
Subject 10	5.94963	8.78979	12.9167	14.8491	14.8961	8.63922	-8.72081	-9.86009	-30.4395	-19.5677	-26.517	-22.3194	-19.5924	-31.4644	-24.5016	-12.1471	-6.77399	21.9047	18.1151	40.4647	15.9336	2.51746
mean	9.93971	9.77124	23.7208	23.865	17.3247	4.82251	-2.68761	0.415435	-18.7147	-13.2826	-18.1579	-19.0505	-13.7122	-16.0878	-18.7479	-7.12252	-10.0825	-6.06812	0.0558743	11.3087	2.6812	3.12742
SE	4.2784	4.96684	3.80315	3.609	2.63478	3.64883	3.92046	4.40353	4.13528	2.51381	3.43	4.20042	2.82645	3.12455	4.98675	3.86185	3.72772	4.42667	4.09707	5.24951	3.41608	2.75035
	NSC(%)-Dur(3.0) -blue line (22 Trs)
	1 TR	2 TR	3 TR	4 TR	5 TR	6 TR	7 TR	8 TR	9 TR	10 TR	11 TR	12 TR	13 TR	14 TR	15 TR	16 TR	17 TR	18 TR	19 TR	20 TR	21 TR	22 TR
Subject 1	-3.13643	4.94866	8.21228	-13.5299	-0.982743	6.77288	11.753	14.8805	5.70869	19.9005	6.76642	-2.37929	7.00428	0.775558	7.35911	4.89389	-10.7466	-13.0906	-3.05932	-0.803998	8.01604	4.05848
Subject 2	5.99968	-7.41033	-3.00554	13.3793	-19.8145	-19.3698	-22.1535	24.07	-10.4618	-11.5475	-28.8829	-14.3795	-6.4444	1.24174	-25.8223	-6.04617	8.78642	6.49606	0.853858	19.1891	-7.27309	-19.16
Subject 3	11.6264	6.90881	-23.1596	-19.7387	-2.15027	-6.60788	-9.00974	-3.15659	23.0448	12.5158	4.06925	6.30646	6.89914	5.06746	-0.452604	12.0886	23.3933	21.8509	3.95149	-11.7044	-10.8988	8.4841
Subject 4	9.2755	7.17686	-1.77416	17.8514	-1.76607	-8.54286	-9.31182	-2.94491	-16.108	9.17972	-3.86511	12.3656	15.0972	6.32205	15.1258	10.1121	7.34677	8.29137	-6.15087	-7.19575	-2.29694	8.26181
Subject 5	-9.33378	-13.0166	-2.0278	6.19836	13.4894	16.3407	19.539	5.72116	3.96594	13.5179	12.4805	17.3002	-1.41604	-0.465508	-7.26673	4.3335	-2.76068	8.31145	-8.77587	-14.1836	-8.63489	-8.04543
Subject 6	16.6789	21.9506	17.1114	-2.95968	-36.3481	-28.0154	-25.0389	3.87832	-25.3065	-20.8166	-9.00288	-8.70403	24.4175	-25.7833	-30.3549	2.92806	-14.4657	5.26067	8.00365	1.20583	0.188699	26.128
Subject 7	-12.2576	-35.2101	-24.1909	-20.8869	-34.682	-9.22598	18.2919	12.8224	-5.99833	12.2078	21.7185	31.5558	0.52679	-9.45096	-4.65428	-36.1424	29.8739	8.22613	-3.33858	2.12306	37.1254	7.56348
Subject 8	0.680949	-7.09668	-3.34338	1.07661	9.04142	11.8606	18.2824	16.8935	1.84775	13.5086	4.78011	2.1357	-8.08116	-9.86756	12.1851	7.92551	-7.16544	9.26464	-5.3382	-3.02834	-4.90236	1.61454
Subject 9	4.27278	1.57129	2.47173	8.78801	-11.2685	-11.2356	-13.4034	-10.4567	-16.7352	1.623	-12.9265	5.53687	7.25404	5.27137	14.0262	8.56916	-1.22473	-0.118535	-17.9929	-2.77002	2.74857	-18.6223
Subject 10	18.3664	-15.2813	-21.73	-19.738	-33.329	-17.8559	-14.4901	-10.0666	-23.3042	7.41194	-14.5471	-20.4654	-20.1898	-33.6304	-10.6103	9.82813	7.02087	43.9469	43.4101	50.1462	19.2177	8.04921
mean	4.21729	-3.54589	-5.1436	-2.95596	-11.781	-6.58793	-2.5541	5.16411	-6.33469	5.75012	-1.94097	2.92724	2.50676	-6.05196	-3.04649	1.84904	4.00581	9.8439	1.15634	3.29781	3.32904	1.83318
SE	3.09965	4.72257	4.15092	4.39817	5.51266	4.27369	5.29031	3.55106	4.52767	3.80105	4.4541	4.63066	3.778	4.13764	4.80709	4.29088	4.29525	4.44112	4.93869	5.6458	4.45443	4.13401
SMA (R ) TIME
	NSC(%)-Dur(0.2) -red line (22 Trs)
	1 TR	2 TR	3 TR	4 TR	5 TR	6 TR	7 TR	8 TR	9 TR	10 TR	11 TR	12 TR	13 TR	14 TR	15 TR	16 TR	17 TR	18 TR	19 TR	20 TR	21 TR	22 TR
Subject 1	16.311	48.7103	44.4594	-21.2608	-20.1826	-0.383182	-6.05097	-2.14387	-36.5412	-44.569	-18.4422	-39.7152	-23.8404	-7.39973	42.4619	35.4895	-17.722	-23.2618	10.7457	13.007	26.6727	11.5787
Subject 2	7.97807	1.7648	16.1248	31.7006	21.1765	-10.2135	-18.8088	21.3362	-24.0837	-31.879	-37.3308	-24.7417	-21.3813	-18.889	-42.9156	-22.3983	3.39444	3.59793	0.957926	38.3803	31.4829	11.3874
Subject 3	2.44998	-14.4849	2.39541	39.05	33.8452	31.2716	3.34327	-4.73581	-4.14507	-17.5979	-11.0954	-4.0698	-11.6978	-6.27964	-22.9366	-11.9427	-6.12482	-17.42	4.76189	33.1982	4.26863	1.92775
Subject 4	8.05402	17.5402	39.357	58.7456	44.6204	23.8533	3.16451	6.28521	-7.33073	0.292442	-13.6881	-21.2003	-19.6801	-18.5332	-33.7263	-19.9889	1.01569	-9.81747	-8.90048	9.15458	20.0738	11.7265
Subject 5	-5.86433	4.35916	15.0249	27.6569	14.0708	7.45495	3.81397	7.26499	-4.77693	-3.33828	-0.0657215	-1.99567	-6.71156	-4.89936	-11.708	-14.2508	-5.92539	13.7115	7.43214	12.9702	-11.1036	-14.5864
Subject 6	-5.81412	25.6824	42.9729	43.9109	20.4691	0.886349	-1.88481	21.6171	-30.0173	-22.3911	-34.9819	-48.3479	-1.72017	-23.3571	-27.2288	1.18181	-30.799	-19.7353	-23.6799	-8.9202	8.75323	3.15119
Subject 7	39.9703	33.8705	29.6322	2.99787	11.0548	-11.6853	-7.30729	-12.2837	-27.8656	-31.42	-22.5699	-30.4285	-10.8202	-20.7923	-16.0566	33.456	28.79	20.846	21.7296	8.6157	-7.65339	17.4886
Subject 8	35.7459	23.0126	28.7911	19.8066	-1.26109	3.85526	5.79451	-10.855	-22.9669	-27.4866	-29.6858	-48.7943	-31.1326	-27.5513	-27.3647	-6.93322	-23.2489	5.97582	26.9247	16.5922	20.0164	16.566
Subject 9	-17.1331	-21.6712	6.20001	20.1559	22.9103	19.2787	-6.49169	-11.2712	-20.5837	-9.44727	-35.7367	-26.599	-25.4263	-13.861	-11.0334	5.25871	3.54868	-7.17442	2.98719	40.5335	14.5986	-5.48302
Subject 10	-4.40963	23.4106	31.9159	29.1926	22.0863	2.35227	-25.6115	-20.2095	-31.9758	-30.3163	-21.7188	-32.8673	-37.5011	-36.0933	-45.0587	-19.3576	3.72768	35.3601	37.4526	37.8575	31.4743	15.8121
mean	7.72881	14.2194	25.6874	25.1956	16.879	6.66705	-5.00389	-0.499556	-21.0287	-21.8153	-22.5315	-27.876	-18.9912	-17.7656	-19.5567	-1.94855	-4.33437	0.208231	8.04113	20.1389	13.8584	6.95688
SE	5.53154	6.51493	4.50491	6.66148	5.38212	4.23301	3.1054	4.29364	3.51868	4.26254	3.64785	4.81748	3.36182	2.99016	7.43022	6.35581	5.05551	5.74719	5.2881	4.94559	4.54548	3.16867
	NSC(%)-Dur(3.0) -blue line (22 Trs)
	1 TR	2 TR	3 TR	4 TR	5 TR	6 TR	7 TR	8 TR	9 TR	10 TR	11 TR	12 TR	13 TR	14 TR	15 TR	16 TR	17 TR	18 TR	19 TR	20 TR	21 TR	22 TR
Subject 1	1.01484	-0.478806	-6.73995	-11.8712	-20.4609	4.15618	0.24458	6.70287	9.9537	24.9467	15.9044	-2.5899	14.6299	37.9102	40.0793	-6.42438	7.07114	-20.3988	-18.7043	2.55644	-2.74528	5.05853
Subject 2	7.04507	-11.8269	-9.93926	1.43894	-16.2066	-17.8815	-13.7314	23.4572	-9.26521	-17.7248	-28.7461	-16.8517	-6.74979	-1.66208	-16.8979	6.39157	18.0591	15.658	9.73879	22.2444	-0.153325	-12.2716
Subject 3	16.0118	5.02749	-9.22945	5.99381	3.54959	19.9018	22.6882	3.38334	3.93317	26.1856	3.46673	13.3442	9.1857	-9.768	-14.7152	-6.87499	-7.24868	-5.92163	-30.2816	-21.1589	7.76289	9.80213
Subject 4	19.3245	15.5707	8.80402	20.8932	7.59375	-8.77873	-12.3617	-11.2377	-16.9482	2.74052	-1.51052	9.36378	11.2638	0.743166	9.85331	0.900363	-0.485315	-2.07544	-12.2191	-7.8803	4.24254	4.27571
Subject 5	3.74848	-22.7234	-24.0784	3.03339	-9.67459	-7.20383	7.18326	5.79405	16.5441	24.4143	14.4102	9.92022	-0.732238	10.786	15.9153	9.59561	-7.68228	14.5921	-20.4931	14.8425	-5.85979	-8.77515
Subject 6	30.4607	28.9428	11.0328	-6.3942	-39.9967	-38.6855	-35.6791	6.81238	-17.1419	-22.5351	1.61576	-3.6095	16.6984	-11.9002	-32.3143	-5.03361	-21.7215	15.4943	27.4964	12.8138	3.23383	23.0238
Subject 7	-5.80854	11.9897	2.31139	-27.2222	-8.12407	-1.42974	-19.4735	29.2755	5.55583	27.6187	-7.23924	39.0244	26.4831	25.4332	-25.3532	58.0895	32.3487	8.78667	11.1312	-11.609	48.2642	15.6388
Subject 8	7.27279	-8.57674	-9.28259	-14.6479	-15.8707	-14.6504	2.93364	-2.05939	-7.15038	-16.4847	-17.0542	-34.8572	-20.5982	-13.1001	19.2973	29.5157	21.1585	40.7942	2.32441	2.06347	17.3829	4.96062
Subject 9	-3.10186	4.6509	8.41138	15.4939	-3.01781	-17.2121	-21.1694	-14.3497	-12.6624	4.95071	-3.81855	24.776	3.37059	15.4045	41.6402	4.78137	-3.85447	8.63673	-18.9742	-7.72783	-6.34618	-37.2327
Subject 10	30.9478	9.40475	-11.1435	-26.6453	-13.2194	-10.3109	-3.69157	0.193425	-10.233	-14.1664	-8.40718	-15.3142	-13.2572	-28.5903	-8.8687	1.82269	6.35389	34.6507	33.5548	6.76122	23.2847	37.4932
mean	10.6916	3.19805	-3.98535	-3.99275	-11.5427	-9.20946	-7.30569	4.7972	-3.74142	3.99456	-3.13788	2.32061	4.02941	2.52563	2.8636	9.27639	4.39991	11.0217	-1.64267	1.29057	8.90664	4.19735
SE	3.91575	4.45756	3.37047	4.91096	4.01782	4.61491	4.99664	4.06202	3.55281	6.19174	4.04216	6.481	4.3596	6.0027	7.90491	6.04885	4.81197	5.43647	6.53855	4.0292	5.05112	6.15033
SMA (L) ORIENTATION
	NSC(%)-Dur(0.2) -red line (22 Trs)
	1 TR	2 TR	3 TR	4 TR	5 TR	6 TR	7 TR	8 TR	9 TR	10 TR	11 TR	12 TR	13 TR	14 TR	15 TR	16 TR	17 TR	18 TR	19 TR	20 TR	21 TR	22 TR
Subject 1	-12.0751	19.3853	34.6458	8.22005	13.1382	11.0208	-6.50356	-11.1326	-37.065	-8.05103	-29.1456	-30.2938	-13.8798	-13.5798	-9.99618	11.5327	-6.62738	-10.938	-10.4235	6.49957	14.3785	-9.30397
Subject 2	-12.9082	-17.6133	12.5219	22.0151	15.4842	-4.60079	-24.2743	-15.7812	-7.01026	-36.4886	-24.4339	-30.5041	-33.3055	0.894183	12.7747	13.4706	26.915	5.53647	-15.6825	24.2607	28.354	20.6013
Subject 3	37.0801	13.458	40.871	37.9825	15.2153	23.3586	-0.0205654	-4.22479	-9.94301	-11.2819	-11.4811	-26.6849	-11.893	-18.9479	-43.2346	-17.8417	-22.1031	-8.94043	5.85698	18.9781	18.0877	16.2993
Subject 4	-10.724	-6.49023	8.37193	25.7763	23.5118	3.584	-17.1187	-14.2906	-21.1046	1.12386	-5.50558	-5.58474	-5.26609	-12.2745	-3.73387	-10.9586	-4.00776	-6.82571	3.05923	25.5823	11.0943	-3.84167
Subject 5	-6.77285	-18.9159	9.28687	16.5672	6.55361	-7.27864	0.160185	13.7403	-0.27124	-8.1232	-12.7721	-23.9244	-15.3898	6.50624	3.38861	13.4757	-7.45977	-6.32108	3.69631	18.5836	-4.22616	-16.3839
Subject 6	7.90735	44.0252	50.1998	18.5873	-15.2074	-6.70369	29.0531	-5.7704	-44.5655	-19.8161	-11.0881	-11.2171	-13.005	-16.6486	-12.4375	-16.4447	-38.7257	32.5263	29.7872	-7.41408	17.8972	4.99253
Subject 7	-9.38952	-11.8167	12.8302	11.5409	2.83402	-13.2726	-22.6828	-12.3841	-0.35787	-17.0549	-13.9316	-23.8654	-11.0262	-15.8963	-19.0796	-7.03254	-6.19168	12.0545	16.8686	6.27196	-12.8227	-6.22303
Subject 8	18.5622	1.95456	29.7036	13.467	4.0452	0.571288	-4.12723	5.03161	-10.301	18.8548	-8.20907	-28.4011	-17.225	-9.67857	11.0277	1.9063	-3.13996	15.6623	16.7841	30.3654	15.6152	4.29405
Subject 9	3.92147	9.44116	7.49499	9.72897	-23.0562	-27.3139	-20.7472	-17.676	-23.8879	-13.8283	-28.8555	-17.15	-33.5175	-21.7277	-18.2828	-6.8208	5.34861	6.50047	18.597	13.8797	17.9305	-3.50931
Subject 10	22.8557	30.6812	23.6991	27.7313	34.9968	19.3473	8.6688	20.3743	-5.37326	21.3054	-5.08103	-21.5683	22.4599	-25.8311	-7.90518	9.39107	-17.3014	-1.42823	-4.8577	17.6741	-22.5894	11.257
mean	3.84571	6.41093	22.9625	19.1617	7.75155	-0.128752	-5.75922	-4.21135	-15.988	-7.336	-15.0504	-21.9194	-13.2048	-12.7184	-8.74789	-0.932191	-7.32932	3.78266	6.36858	15.4681	8.37193	1.81824
SE	5.22815	6.29938	4.57809	2.80324	5.14858	4.57789	4.97408	3.93196	4.58582	5.23144	2.73767	2.49116	4.66855	2.97075	4.9291	3.72024	5.16452	4.08236	4.27704	3.34597	4.83556	3.53257
	NSC(%)-Dur(3.0) -blue line (22 Trs)
	1 TR	2 TR	3 TR	4 TR	5 TR	6 TR	7 TR	8 TR	9 TR	10 TR	11 TR	12 TR	13 TR	14 TR	15 TR	16 TR	17 TR	18 TR	19 TR	20 TR	21 TR	22 TR
Subject 1	14.597	8.74205	-5.82337	-10.4856	-0.626543	-13.4826	-9.26134	14.8521	-28.8312	12.329	10.8058	18.9547	26.3523	17.9693	-13.915	4.1014	-4.40438	5.68259	14.1795	9.62778	13.4364	10.9389
Subject 2	15.5622	-1.87928	-7.00342	7.88153	-9.436	-19.8164	-15.2098	-6.95475	-18.7701	-15.961	-16.9656	-12.8666	-11.4202	19.1973	16.6738	24.39	24.4669	6.1154	-4.0491	-5.12154	3.14641	6.07129
Subject 3	31.5147	19.1079	6.26147	-2.43534	-14.5671	-11.7619	-6.22647	-15.9556	-12.7828	-3.60968	-1.41154	10.4606	14.1603	15.6316	0.300344	-11.0745	1.77818	7.28621	-5.5962	-0.472158	7.96042	-3.25346
Subject 4	11.0636	-6.53545	1.93389	10.3163	2.87357	-13.8974	-21.2548	-13.0371	-21.0542	2.94656	-12.8101	-3.51794	3.46783	4.02058	10.3249	17.0221	9.39445	13.0981	-5.37384	1.60618	7.40338	-8.53391
Subject 5	-2.12472	-11.1333	-14.0289	-7.91231	0.186767	-2.29194	-9.32841	12.6784	15.8964	11.8924	3.95762	8.82701	3.7441	4.04237	0.73973	-6.09933	8.47453	6.89178	4.01123	9.21301	1.81997	-3.81738
Subject 6	19.6497	10.0363	-19.0632	-13.1746	-18.2483	3.51298	1.74559	16.5801	-5.97443	-5.74376	-7.79095	-10.6897	-5.39664	-12.2533	25.6745	14.0778	-13.1572	8.67997	4.44143	-4.67807	3.50799	0.220476
Subject 7	-12.9522	-3.30055	5.05985	4.64015	8.88412	-16.8251	4.38094	-13.0773	16.2379	18.2133	12.239	-1.15611	15.1351	-1.1792	-58.3081	-3.51338	-27.3532	-16.216	46.5275	-19.2421	-52.2377	-47.1293
Subject 8	-12.7361	-24.5333	3.53003	-10.7097	6.0931	11.1741	32.3873	21.084	5.16839	32.5204	14.7077	12.4451	2.59167	-0.697051	-1.2504	21.3326	12.8915	15.0222	0.844277	-6.9017	-11.1206	6.17895
Subject 9	13.6446	11.0777	-3.63858	-6.34887	-7.07878	-15.2616	-11.09	-6.49003	-3.11321	6.9136	-9.1282	-1.00885	1.99508	-4.41863	9.81304	11.4023	14.711	8.60457	8.29858	-3.26809	-11.9828	-10.8182
Subject 10	-8.20962	-8.58443	10.5591	13.3485	30.2572	17.9737	15.1613	27.4856	18.4885	25.4694	4.28403	48.934	47.7356	33.4267	17.5204	9.45526	-8.66473	0.139245	-10.8852	-4.51919	-56.6101	-3.90718
mean	7.00091	-0.70023	-2.22132	-1.488	-0.166206	-6.06761	-1.86957	3.71654	-3.47348	8.49702	-0.211214	7.03823	9.83652	7.57397	0.757318	8.10941	1.81371	5.53041	5.23983	-2.37559	-9.46765	-5.40497
SE	4.53307	3.89453	2.82768	2.92092	4.15248	3.89782	4.77886	4.90321	5.09889	4.43473	3.33825	5.38072	5.12975	4.10307	7.09717	3.58982	4.61234	2.59617	4.89059	2.49209	7.5024	4.85187
SMA (R ) ORIENTATION
	NSC(%)-Dur(0.2) -red line (22 Trs)
	1 TR	2 TR	3 TR	4 TR	5 TR	6 TR	7 TR	8 TR	9 TR	10 TR	11 TR	12 TR	13 TR	14 TR	15 TR	16 TR	17 TR	18 TR	19 TR	20 TR	21 TR	22 TR
Subject 1	6.85684	29.5819	21.3368	11.926	15.1775	7.2052	-11.1029	-2.56298	-44.2984	-16.6895	-23.2915	-45.2372	-9.21401	9.28306	-12.3576	-20.8782	-7.61382	-15.6748	-3.74431	30.9154	11.5416	-13.8763
Subject 2	-9.24493	-4.18836	12.8376	35.1292	28.7276	-5.41073	-20.2819	-35.6002	-38.2669	-32.6601	-26.5831	-35.1927	-33.2007	-1.48841	9.26617	-5.03781	7.78982	8.65769	27.9219	42.9619	13.7403	1.32249
Subject 3	7.49076	9.64357	24.0841	26.8175	12.5017	20.2208	8.06793	-13.6543	-12.8327	-10.8825	-12.8771	-7.0003	-7.80899	-5.50297	-23.8798	-18.4531	0.650345	1.72688	8.87095	15.4189	6.46584	6.16519
Subject 4	-11.7409	-3.445	20.4881	31.2937	12.9244	-9.98555	-27.6479	-17.5939	-10.1686	8.58712	-1.17153	-5.1236	0.887457	-18.3456	-6.98669	-10.6605	-9.86238	2.76474	13.7073	41.6537	23.7307	-1.29367
Subject 5	-7.61545	-13.0277	-10.0338	17.5445	17.8178	3.44246	-7.12443	7.05382	-1.31047	15.6091	-0.345493	-2.65561	-19.5768	-18.904	-6.7348	-5.45705	5.30892	7.41249	6.55941	39.5102	22.4406	-7.10261
Subject 6	-13.6774	3.59279	22.3623	62.4733	25.6517	6.41271	6.54663	-35.0339	-32.1955	3.0712	38.2061	39.4628	32.348	36.4069	16.0491	17.7966	-19.2378	-71.0525	7.94734	-10.944	-52.1401	-66.4682
Subject 7	-11.8147	1.79833	34.751	32.4139	23.6305	-1.18368	-20.6599	-17.9981	-14.3581	-18.5143	-18.2814	-28.8723	-12.6453	-9.72923	-16.7387	-4.84472	-5.6394	14.0508	30.1163	29.6614	-1.90317	-10.3333
Subject 8	14.6843	5.86128	33.1685	15.7621	-3.47706	4.93016	-4.78681	-2.87544	-11.1369	10.8235	-19.1969	-26.8555	-28.7176	-5.86316	10.2681	7.17231	11.8847	33.0814	27.6734	30.6504	22.3369	6.67332
Subject 9	10.8194	18.99	10.7444	18.2565	-7.95089	-7.85549	-13.9874	-14.7926	-2.25087	-15.9602	-36.7805	-33.8643	-28.8942	-16.1186	-5.17665	-1.78841	-7.40068	-0.190913	5.83502	13.5154	6.1708	-4.06519
Subject 10	16.9707	31.0402	27.7863	31.0707	33.5069	23.2711	4.8704	15.0026	-9.28349	10.4506	-7.24541	-20.8708	12.2622	-20.8584	-15.6921	9.01077	-20.3039	-0.486863	7.22961	26.0823	-11.5997	4.62338
mean	0.272859	7.98469	19.7525	28.2687	15.851	4.1047	-8.61063	-11.8055	-17.6102	-4.61651	-10.7567	-16.6209	-9.45599	-5.11204	-5.1983	-3.31401	-4.44242	-1.97111	13.2117	25.9426	4.07838	-8.4355
SE	3.64835	4.3638	3.89139	4.34979	3.9979	3.3215	3.72213	4.92895	4.53134	4.90022	6.18639	7.27956	6.12722	5.19677	3.93573	3.62135	3.25167	8.17797	3.4352	4.90624	6.82495	6.46536
	NSC(%)-Dur(3.0) -blue line (22 Trs)
	1 TR	2 TR	3 TR	4 TR	5 TR	6 TR	7 TR	8 TR	9 TR	10 TR	11 TR	12 TR	13 TR	14 TR	15 TR	16 TR	17 TR	18 TR	19 TR	20 TR	21 TR	22 TR
Subject 1	8.25063	-1.03625	2.47662	16.0671	6.6131	3.80535	-1.97049	8.02363	-11.8516	17.0101	12.8582	-17.5946	28.9173	6.81814	13.8239	19.2612	-3.49218	28.1557	17.341	-16.7776	-13.0861	-20.3999
Subject 2	13.0779	-4.81925	-7.63269	11.803	-15.2157	-21.6721	-28.664	-19.443	-17.4208	-19.4768	-14.9237	-15.3691	-6.75865	27.3306	18.0227	26.9167	41.8307	6.9739	-6.491	8.63336	-6.75634	0.675595
Subject 3	-16.7486	8.55766	-3.85783	-7.84017	-4.97108	-6.38081	7.37959	7.87421	15.5227	21.6652	15.7721	15.0176	19.5649	1.97914	-2.0538	-8.04304	-10.4929	-2.17454	-22.6014	-12.0403	-14.7378	-10.9906
Subject 4	4.44742	-6.37995	-0.461755	11.7375	1.83703	-7.76626	-18.5181	-18.8884	-14.4851	5.01291	0.180769	-0.768822	9.88529	11.5	5.5089	9.70514	12.2708	9.76034	-2.56324	3.28678	5.41697	-5.0403
Subject 5	5.6189	-14.7776	-8.39957	3.00821	-11.6324	-13.9514	-5.19034	9.09459	11.3271	13.9107	13.4077	15.4595	-0.633132	5.51772	4.26621	3.18873	12.3702	-0.372197	-4.49422	17.4999	1.14563	-5.58812
Subject 6	57.7397	-10.291	-24.9861	-21.391	-43.7967	-29.2469	-2.77559	15.0158	0.0630863	3.73788	0.688971	-17.3447	-1.69039	-18.7341	-17.8695	14.6564	9.36463	24.325	12.9761	-10.8011	6.82455	20.6706
Subject 7	15.9172	-3.48501	-14.1943	-15.0164	-50.8769	-50.0008	-41.9405	-10.466	8.45337	-23.9119	-6.26492	-17.2884	-7.69168	-2.06673	-8.16282	1.61878	5.13957	19.1721	32.5604	5.6009	-13.0889	10.0094
Subject 8	0	0	0	0	0	0	0	0	0	0	0	0	0	0	0	0	0	0	0	0	0	0
Subject 9	8.22407	12.7728	3.96835	0.67941	-12.5641	-19.7178	-17.7069	-9.03973	-2.77429	9.8212	-13.9718	-14.9359	-2.23755	4.21562	18.8911	12.238	9.49434	14.1414	9.09425	-4.34467	-17.5278	-18.6655
Subject 10	-2.21516	2.39095	2.81046	10.2203	2.72549	0.345438	5.70764	-3.42345	-7.32576	14.6595	15.3633	34.2398	37.5293	49.7084	17.4652	17.1534	6.25036	3.314	-9.47025	-7.08174	-51.5373	-18.7559
mean	9.43121	-1.70677	-5.02768	0.926784	-12.7881	-14.4585	-10.3679	-2.12523	-1.84912	4.24287	2.31108	-1.85846	7.68853	8.62688	4.98919	9.66953	8.27354	10.3296	2.63517	-1.60244	-10.3347	-4.80848
SE	5.78037	2.4787	2.73257	3.72175	5.89507	4.93327	4.78301	3.64304	3.34911	4.5539	3.51307	5.45118	4.74039	5.53152	3.69813	3.148	4.16474	3.23225	4.70313	3.17714	5.07731	3.98807

## Sheet: S15 Figure
SMA (L)
Acc (%)	wRD slopes		CV (%)	wRD slopes
87.1528	0.0756885		82.9901	0.0756885
92.0139	-0.0264851		67.2286	-0.0264851
89.5833	-0.0204092		73.4603	-0.0204092		Corr (Kendall) -Acc (%):	-64.2857	pvalue -Acc:	0.0312
87.8472	-0.0266412		78.8273	-0.0266412		Corr (Kendall) -CV (%):	64.2857	pvalue -CV:	0.0312
93.0556	-0.114255		61.011	-0.114255
82.9861	0.0245727		88.7025	0.0245727
94.0972	-0.0443011		49.1454	-0.0443011
86.8056	-0.0198333		84.6795	-0.0198333
*subj 1,2,8 were excluded

## Sheet: S16 Figure
SMA (L)
Acc (%)	wRD slopes		CV (%)	wRD slopes
86.1328	-0.0130779		13.1932	-0.0130779
93.7908	-0.0280426		10.5553	-0.0280426
72.7941	0.103226		22.6627	0.103226		Corr (Kendall) -Acc (%):	-0.2444	pvalue -Acc:	0.3807
87.1078	-0.143997		15.6784	-0.143997		Corr (Kendall) -CV (%):	0.1556	pvalue -CV:	0.6007
88.5294	0.174855		13.9485	0.174855
81.3021	-0.00258491		13.4567	-0.00258491
73.8866	0.290977		19.8537	0.290977
83.0882	0.135134		12.542	0.135134
79.2647	-0.0469956		19.5584	-0.0469956
SMA (R )	0.0504109		23.7728	0.0504109
Acc (%)	wRD slopes		CV (%)	wRD slopes
94.902	-0.119878		3.56851	-0.119878
75.9641	-0.100322		19.6979	-0.100322
73.8235	-0.0764682		21.4574	-0.0764682		Corr (Kendall) -Acc (%):	0.1556	pvalue -Acc:	0.6007
71.4542	-0.104416		20.5423	-0.104416		Corr (Kendall) -CV (%):	-0.1556	pvalue -CV:	0.6007
95.5882	-0.0202356		6.89898	-0.0202356
84.8387	-0.152942		7.18719	-0.152942
83.7879	-0.113151		12.4117	-0.113151
59.902	-0.00671909		25.9047	-0.00671909
86.5523	-0.0919725		14.825	-0.0919725

[truncated: 4 more sheets: S17A Figure, S17B Figure, S19 Figure, S20 Figure]
